# Supplementary material for: Effectiveness, Cost-Utility, and Safety of Neurofeedback Self-Regulating Training in Patients with Post-Traumatic Stress Disorder: A Randomized Controlled Trial
Source: Healthcare (Basel). 2021 Oct 11;9(10):1351. doi: 10.3390/healthcare9101351 (PMC8544423; doi:10.3390/healthcare9101351)
Supplement: Supplementary file 1 [file healthcare-09-01351-s001.zip]

Archive with 1 entries (1 files):
- healthcare-1397051-supplementary.pdf
